# Supplementary material for: MRSLpred—a hybrid approach for predicting multi-label subcellular localization of mRNA at the genome scale
Source: Front Bioinform. 2024 Feb 6;4:1341479. doi: 10.3389/fbinf.2024.1341479 (PMC10877048; doi:10.3389/fbinf.2024.1341479)
Supplement: Supplementary file 1 [file Table1.xlsx]

## Sheet: Sheet1
Features used - CDK3 + RDK4
	True_positives	False_positives	False_negatives	True_negatives	Sensitivity	Specificity	Precision	Accuracy	MCC	F1-score	AUC
XGBoost - Training
Ribosome	2725	3330	1435	6328	0.655048	0.655208	0.450041	0.65516	0.286839	0.533529	0.71519
Cytosol	1206	4238	663	7711	0.645265	0.645326	0.221528	0.645318	0.203389	0.329824	0.704058
ER	942	4952	638	7286	0.596203	0.595359	0.159824	0.595455	0.123258	0.252074	0.633184
Membrane	1698	3865	888	7367	0.656613	0.655894	0.305231	0.656028	0.248536	0.416738	0.716863
Nucleus	6385	1416	3147	2870	0.669849	0.669622	0.818485	0.669779	0.316705	0.736745	0.733341
Exosome	7802	41	5921	54	0.568535	0.568421	0.994772	0.568534	0.022843	0.723546	0.604909
XGBoost - Validation
Ribosome	687	784	363	1625	0.654286	0.674554	0.467029	0.668401	0.305832	0.545022	0.720884
Cytosol	304	1050	165	1940	0.648188	0.648829	0.22452	0.648742	0.208338	0.333516	0.702952
ER	254	1203	142	1860	0.641414	0.607248	0.174331	0.611159	0.16035	0.27415	0.668115
Membrane	433	932	213	1881	0.670279	0.668681	0.317216	0.668979	0.270268	0.430632	0.732263
Nucleus	1596	365	795	703	0.667503	0.65824	0.81387	0.664643	0.303708	0.733456	0.72809
Exosome	1876	7	1557	19	0.546461	0.730769	0.996283	0.547846	0.04808	0.705794	0.7062
Random Forest - Training
Ribosome	2652	3360	1508	6298	0.6375	0.652102	0.441118	0.647706	0.267959	0.521431	0.700664
Cytosol	1091	5298	778	6651	0.583735	0.556616	0.170762	0.560284	0.096272	0.264229	0.601863
ER	854	5490	726	6748	0.540506	0.551397	0.134615	0.550152	0.058689	0.215548	0.557594
Membrane	1503	4289	1083	6943	0.581206	0.618145	0.259496	0.611232	0.157579	0.358797	0.646056
Nucleus	6366	1496	3166	2790	0.667856	0.650957	0.809718	0.662614	0.297789	0.731977	0.723661
Exosome	8591	32	5132	63	0.626029	0.663158	0.996289	0.626285	0.049334	0.768907	0.668683
Random Forest - Validation
Ribosome	680	838	370	1571	0.647619	0.652138	0.447958	0.650766	0.277737	0.529595	0.698912
Cytosol	263	1349	206	1641	0.560768	0.548829	0.163151	0.550448	0.075215	0.252763	0.598678
ER	214	1422	182	1641	0.540404	0.535749	0.130807	0.536282	0.048565	0.21063	0.544453
Membrane	382	1044	264	1769	0.591331	0.628866	0.267882	0.621856	0.174335	0.368726	0.662593
Nucleus	1592	373	799	695	0.66583	0.650749	0.810178	0.661174	0.295258	0.730946	0.717687
Exosome	2037	10	1396	16	0.593359	0.615385	0.995115	0.593524	0.036683	0.743431	0.642301
MLP Classifier - Training
Ribosome	2744	3287	1416	6371	0.659615	0.65966	0.454983	0.659647	0.295309	0.538514	0.718053
Cytosol	1182	4389	687	7560	0.632424	0.632689	0.21217	0.632653	0.184836	0.317742	0.684349
ER	959	4817	621	7421	0.606962	0.60639	0.166032	0.606455	0.137653	0.26074	0.643752
Membrane	1674	3958	912	7274	0.647332	0.647614	0.29723	0.647561	0.234109	0.407398	0.700917
Nucleus	6467	1378	3065	2908	0.678452	0.678488	0.824347	0.678463	0.333288	0.744317	0.737033
Exosome	8298	38	5425	57	0.604678	0.6	0.995441	0.604646	0.034571	0.752346	0.604849
MLP Classifier - Validation
Ribosome	858	1199	192	1210	0.817143	0.502283	0.417112	0.597861	0.299152	0.552301	0.727806
Cytosol	318	1147	151	1843	0.678038	0.616388	0.217065	0.624747	0.203994	0.328852	0.692733
ER	269	1335	127	1728	0.679293	0.564153	0.167706	0.577334	0.155435	0.269	0.671368
Membrane	447	1070	199	1743	0.69195	0.619623	0.294661	0.633131	0.244706	0.413315	0.707525
Nucleus	1394	269	997	799	0.58302	0.748127	0.838244	0.633998	0.306194	0.687716	0.731851
Exosome	997	4	2436	22	0.290417	0.846154	0.996004	0.294594	0.026012	0.449707	0.654249
AdaBoost - Training
Ribosome	2635	3573	1525	6085	0.633413	0.630048	0.424452	0.631061	0.242962	0.508295	0.68592
Cytosol	1167	4402	702	7547	0.624398	0.631601	0.209553	0.630627	0.178492	0.313794	0.671883
ER	903	5200	677	7038	0.571519	0.575094	0.14796	0.574685	0.093954	0.235064	0.605411
Membrane	1646	4134	940	7098	0.636504	0.631944	0.284775	0.632798	0.212259	0.393497	0.685367
Nucleus	6163	1500	3369	2786	0.646559	0.650023	0.804254	0.647634	0.276026	0.716836	0.70298
Exosome	7658	42	6065	53	0.558041	0.557895	0.994545	0.55804	0.019287	0.714933	0.599229
AdaBoost - Validation
Ribosome	644	884	406	1525	0.613333	0.633043	0.421466	0.62706	0.228118	0.499612	0.680353
Cytosol	280	1094	189	1896	0.597015	0.634114	0.203785	0.629084	0.161707	0.303852	0.665764
ER	237	1229	159	1834	0.598485	0.598759	0.161664	0.598728	0.127088	0.254565	0.633911
Membrane	402	1012	244	1801	0.622291	0.640242	0.2843	0.636889	0.20812	0.390291	0.6926
Nucleus	1525	369	866	699	0.637808	0.654494	0.805174	0.64296	0.271307	0.711785	0.697588
Exosome	1670	8	1763	18	0.486455	0.692308	0.995232	0.488002	0.030894	0.653492	0.675648
Gaussian Naive Bayes - Training
Ribosome	2369	4159	1791	5499	0.569471	0.569373	0.362898	0.569402	0.127574	0.443301	0.604082
Cytosol	1167	5326	702	6623	0.624398	0.554272	0.179732	0.563757	0.122432	0.27912	0.635145
ER	905	5228	675	7010	0.572785	0.572806	0.147562	0.572804	0.093252	0.234669	0.60534
Membrane	1693	5019	893	6213	0.654679	0.553152	0.252235	0.572152	0.162186	0.364164	0.644711
Nucleus	5506	1819	4026	2467	0.577633	0.575595	0.751672	0.577001	0.142014	0.65326	0.617337
Exosome	8054	43	5669	52	0.586898	0.547368	0.994689	0.586626	0.022525	0.738222	0.611376
Gaussian Naive Bayes - Validation
Ribosome	577	1022	473	1387	0.549524	0.575758	0.360851	0.567794	0.115536	0.435636	0.608751
Cytosol	307	1300	162	1690	0.654584	0.565217	0.191039	0.577334	0.150877	0.295761	0.643097
ER	259	1321	137	1742	0.65404	0.568723	0.163924	0.578491	0.142388	0.262146	0.642751
Membrane	431	1234	215	1579	0.667183	0.561322	0.258859	0.581093	0.178229	0.372999	0.649779
Nucleus	1356	417	1035	651	0.567127	0.609551	0.764805	0.580225	0.163295	0.651297	0.626714
Exosome	1982	9	1451	17	0.577338	0.653846	0.99548	0.577913	0.0404	0.730826	0.6779
Quadratic Discriminant Analysis - Training
Ribosome	2507	3870	1653	5788	0.602644	0.599296	0.393132	0.600304	0.185819	0.475847	0.622331
Cytosol	1243	5143	626	6806	0.665062	0.569587	0.194645	0.582501	0.160961	0.301151	0.656205
ER	853	5631	727	6607	0.539873	0.539876	0.131555	0.539876	0.050853	0.211558	0.558722
Membrane	1779	5035	807	6197	0.687935	0.551727	0.26108	0.577218	0.186968	0.378511	0.6629
Nucleus	6897	2235	2635	2051	0.723563	0.478535	0.755256	0.647561	0.197467	0.73907	0.648234
Exosome	13723	95	0	0	1	0	0	0.993125	0	0.996551	0.5
Quadratic Discriminant Analysis - Validation
Ribosome	596	913	454	1496	0.567619	0.621005	0.394964	0.604799	0.174883	0.465807	0.623426
Cytosol	313	1239	156	1751	0.667377	0.585619	0.201675	0.596704	0.174146	0.309748	0.658646
ER	247	1555	149	1508	0.623737	0.492328	0.13707	0.507372	0.073975	0.22475	0.573241
Membrane	411	1161	235	1652	0.636223	0.587273	0.26145	0.596415	0.174928	0.370604	0.664693
Nucleus	1598	470	793	598	0.66834	0.559925	0.772727	0.634866	0.215068	0.716753	0.653073
Exosome	3433	26	0	0	1	0	0	0.992483	0	0.996228	0.5
Gradient Boosting - Training
Ribosome	2730	3319	1430	6339	0.65625	0.656347	0.451314	0.656318	0.289035	0.534822	0.714681
Cytosol	1210	4216	659	7733	0.647405	0.647167	0.223	0.647199	0.206295	0.331734	0.700165
ER	935	4995	645	7243	0.591772	0.591845	0.157673	0.591837	0.118056	0.249001	0.630398
Membrane	1695	3865	891	7367	0.655452	0.655894	0.304856	0.655811	0.247635	0.416155	0.715011
Nucleus	6373	1423	3159	2863	0.66859	0.667989	0.81747	0.668404	0.313978	0.735572	0.731589
Exosome	7900	45	5823	50	0.575676	0.526316	0.994336	0.575337	0.017048	0.729186	0.595021
Gradient Boosting - Validation
Ribosome	684	799	366	1610	0.651429	0.668327	0.461227	0.663197	0.297076	0.540071	0.719435
Cytosol	307	1059	162	1931	0.654584	0.645819	0.224744	0.647008	0.210386	0.334605	0.7037
ER	247	1201	149	1862	0.623737	0.607901	0.17058	0.609714	0.1495	0.267896	0.664728
Membrane	430	950	216	1863	0.665635	0.662282	0.311594	0.662908	0.260975	0.424482	0.726848
Nucleus	1596	356	795	712	0.667503	0.666667	0.817623	0.667245	0.311348	0.734976	0.727402
Exosome	1669	6	1764	20	0.486164	0.769231	0.996418	0.488291	0.04414	0.653485	0.692929
Logistic Regression - Training
Ribosome	2736	3302	1424	6356	0.657692	0.658107	0.45313	0.657982	0.292056	0.536576	0.713704
Cytosol	1186	4371	683	7578	0.634564	0.634195	0.213425	0.634245	0.187455	0.319418	0.684772
ER	937	4985	643	7253	0.593038	0.592662	0.158224	0.592705	0.119415	0.2498	0.631767
Membrane	1647	4078	939	7154	0.636891	0.63693	0.287686	0.636923	0.216804	0.396342	0.686015
Nucleus	6300	1455	3232	2831	0.660932	0.660523	0.812379	0.660805	0.299642	0.728871	0.712292
Exosome	8129	39	5594	56	0.592363	0.589474	0.995225	0.592343	0.030562	0.74268	0.618107
Logistic Regression - Validation
Ribosome	693	819	357	1590	0.66	0.660025	0.458333	0.660017	0.296646	0.540984	0.715095
Cytosol	297	1093	172	1897	0.633262	0.634448	0.213669	0.634287	0.186939	0.319527	0.68388
ER	252	1240	144	1823	0.636364	0.595168	0.168901	0.599884	0.148849	0.266949	0.659739
Membrane	408	985	238	1828	0.631579	0.64984	0.292893	0.64643	0.223622	0.400196	0.684848
Nucleus	1555	372	836	696	0.650355	0.651685	0.806954	0.650766	0.280912	0.720241	0.697769
Exosome	1926	11	1507	15	0.561025	0.576923	0.994321	0.561145	0.024003	0.717318	0.663436
